# Supplementary material for: IL-27 Signaling Promotes Th1 Response by Downregulating IL-10 Production in DCs during Chlamydial Respiratory Infection
Source: Microorganisms. 2023 Feb 27;11(3):604. doi: 10.3390/microorganisms11030604 (PMC10051384; doi:10.3390/microorganisms11030604)
Supplement: Supplementary file 1 [file microorganisms-11-00604-s001.zip]

Archive with 1 entries (1 files):
- microorganisms-2217484-supplementary.pdf
